# Supplementary material for: Comparative transcriptomic insights into the domestication of Pleurotus abieticola for coniferous cultivation
Source: Front Mol Biosci. 2024 Jan 10;10:1352163. doi: 10.3389/fmolb.2023.1352163 (PMC10805826; doi:10.3389/fmolb.2023.1352163)
Supplement: Supplementary file 1 [file Table2.XLSX]

## Sheet: Sheet1
Supplementary Table 2 Optimization of mycelial culture conditions for Pleurotus abieticola.
Optimization contents	Source	Colony color	Colony margin	Mycelial growth	Mycelial growth
Carbon source	Glucose	Milky white	Regular	+	0.17±0.012 b
	Sucrose	Yellowish white	Irregular	++	0.19±0.004 ab
	Soluble starch	Yellowish white	Regular	++	0.21±0.014 a
	Dextrin	Yellowish white	Regular	+++	0.21±0.019 a
	Lactose	White	Irregular	+	0.17±0.014 b
Nitrogen source	Peptone	Milky white	Regular	++	0.11±0.006 b
	Yeast extract powder	Milky white	Regular	++	0.12±0.017 b
	Ammonium nitrate	Milky white	Regular	+	0.05±0.012 c
	Diammonium phosphate	Yellow white	Regular	+++	0.23±0.021 a
	Ammonium chloride	Milky white	Irregular	+	0.06±0.014 c
pH	5	White	Irregular	++	0.17±0.020 c
	6	Yellowish white	Regular	++	0.21±0.036 b
	7	Milky white	Regular	+++	0.26±0.032 a
	8	Yellowish white	Irregular	++	0.21±0.020 b
	9	Yellowish white	Irregular	+	0.14±0.051 d
Temperature (°C)	15	-	-	-	-
	20	White	Regular	+	0.16±0.018 d
	25	Milky white	Regular	+++	0.22±0.015 a
	30	Milky white	Regular	++	0.16±0.018 b
	35	Yellowish white	Irregular	+	0.13±0.014 c
Note: *: “-” no germination; “+” mycelia sparse and weak; “++” mycelia ordinary; “+++” mycelia dense and stronger. **: The data in the table is the mean value and standard deviation with five times.
