# Supplementary material for: Comparative transcriptomic insights into the domestication of Pleurotus abieticola for coniferous cultivation
Source: Front Mol Biosci. 2024 Jan 10;10:1352163. doi: 10.3389/fmolb.2023.1352163 (PMC10805826; doi:10.3389/fmolb.2023.1352163)
Supplement: Supplementary file 2 [file Table3.XLSX]

## Sheet: Sheet1
Supplementary Table 3 Microelement content in P. abieticola
No.	Element	Result
1	Ca	2030	mg/kg
2	Na	490	mg/kg
3	Mg	2400	mg/kg
4	Mn	53	mg/kg
5	Fe	120	mg/kg
6	Cu	18	mg/kg
7	Zn	98	mg/kg
8	Se	3.4	mg/kg
