# Supplementary material for: Comparative transcriptomic insights into the domestication of Pleurotus abieticola for coniferous cultivation
Source: Front Mol Biosci. 2024 Jan 10;10:1352163. doi: 10.3389/fmolb.2023.1352163 (PMC10805826; doi:10.3389/fmolb.2023.1352163)
Supplement: Supplementary file 4 [file Table1.XLSX]

## Sheet: Sheet1
	Supplementary Table 1 Cultivation medium and formula of P. abieticola
	Aspect	No.	Formula	Details
	Mycelium	1	Carbon source culture medium	Carbon source 20 mg/mL, KH2PO4 3 mg/mL, yeast extract 2 mg/mL, peptone 2 mg/mL, MgSO4 1.5 mg/mL, agar 15 mg/mL, distilled water 1 L, pH neutral
		2	Nitrogen source culture medium	Nitrogen source 2 mg/mL, Glucose 20 mg/mL, MgSO4 1.5 mg/mL, KH2PO4 3mg/mL, agar 15 mg/mL, distilled water 1 L, pH neutral
		3	PH culture medium	Glucose 20 mg/mL, MgSO4 1.5 mg/mL, K2SO4 3 mg/mL, Agar 20 mg/mL, Distilled water 1 L. Adjust the pH value after sterilization
		4	Temperature culture medium	Glucose 20 mg/mL, MgSO4 1.5 mg/mL, K2SO4 3 mg/mL, Agar 20 mg/mL, Distilled water 1 L. pH neutral
	Fruiting body	5	Cultivation formula 1	78% oak sawdust, 20% wheat bran, 1% lime, 1% glucose, moisture content 60%
		6	Cultivation formula 2	78% larch sawdust, 20% wheat bran, 1% lime, 1% glucose, moisture content 60%
		7	Cultivation formula 3	78% spruce sawdust, 20% wheat bran, 1% lime, 1% glucose, moisture content 60%
