# Supplementary material for: Comparative transcriptomic insights into the domestication of Pleurotus abieticola for coniferous cultivation
Source: Front Mol Biosci. 2024 Jan 10;10:1352163. doi: 10.3389/fmolb.2023.1352163 (PMC10805826; doi:10.3389/fmolb.2023.1352163)
Supplement: Supplementary file 5 [file Table5.XLSX]

## Sheet: Sheet1
	Supplementary Table 5 qRT-PCR analysis of differentially expressed genes (DEGs)
	Genes	Annotation	Log2（Conifer/Broadleaf）	2-△△Ct (Conifer/Broadleaf）	Consistency
	PA_10007523	GH27	2.01	1.34	Yes
	PA_10001162	MnP	-2.54	0.56	Yes
	PA_10008385	GH5	1.34	1.26	Yes
	PA_10005534	CE9	1.61	1.25	Yes
	PA_10000427	GH25	2.52	3.95	Yes
	PA_10005864	GH23	3.41	1.34	Yes
	PA_10006700	GT22	2.36	2.34	Yes
	PA_10003423	Laccase	-1.91	0.32	Yes
	PA_10008843	rab-protein geranylgeranyltransferase	1.91	1.82	Yes
	PA_10000159	hydrophobin superfamily	-11.66	0.02	Yes
	PA_10006090	cytochrome c peroxidase	-1.59	0.59	Yes
	PA_10005099	hydrophobin modified	-6.52	0.12	Yes
	PA_10001395	GH24	-6.2	0.48	Yes
	PA_10006850	GH7	-4.33	0.14	Yes
	PA_10003857	GH5	-3.96	0.04	Yes
	PA_10006436	GH16	-3.52	0.06	Yes
	PA_10005156	GH61	-1.75	0.17	Yes
	PA_10009024	PL14	-1.64	0.26	Yes
	PA_10008273	GT4	-1.04	0.3	Yes
	PA_10003379	Squalene epoxidase	1.11	1.01	Yes
